# Supplementary material for: Knowledge translation: a case study on pneumonia research and clinical guidelines in a low- income country
Source: Implement Sci. 2014 Jun 26;9:82. doi: 10.1186/1748-5908-9-82 (PMC4094455; doi:10.1186/1748-5908-9-82)
Supplement: Additional file 1: Table S1 — CALIBAN key messages vs 2013 Pneumonia guidelines. [file 1748-5908-9-82-S1.xlsx]

## Sheet: attempt
A. CALIBAN Key messages		B. 2013 Pediatric Clinical Practice Guidelines				C. 2013 Adult Clinical Practice Guidelines
Key messages about pneumonia etiologies		target population	suspected pathogens			target population	suspected pathogens
1. Streptococcus pneumoniae and Haemophilus influenzae were the most frequently isolated pathogens overall in Cambodia in patients with CAP between 2007 and 2011. 2. Gram negative bacteria such as K. pneumoniae and B. pseudomallei were also diagnosed, particularly in severe cases. 3. The breakdown by level of healthcare facility showed slightly different etiological profiles according to the pneu…		Neonates	Group B streptococcus, Gram negative bacilli, Listeria and Streptococcus pneumoniae			Primary care level	Streptococcus pneumoniae, Mycoplasma pneumoniae, Haemophilus influenzae, Chlamydophila pneumoniae, respiratory viruses
		Infants	viruses, Streptococcus pneumoniae, Haemophilus influenzae type b, Chlamydia trachomatis, cytomegalovirus, Mycoplasma hominis, and Bordetella pertussis			Hospitalization in medicine	Streptococcus pneumoniae, Mycoplasma pneumoniae, Chlamydophila pneumoniae, Haemophilus influenzae, legionella species, respiratory viruses
		Children < 5 y.	viruses, Streptococcus pneumoniae, Staphylococcus aureus, Streptococcus pyogenic			Hospitalization in intensive care	Streptococcus pneumoniae, Staphylococcus aureus, legionella species, Gram-negative bacilli, Haemophilus influenzae
		Children > 5 y.	Streptococcus pneumoniae, Mycoplasma pneumoniae, Chlamydophila pneumoniae
Key messages about antimicrobial resistance			1rst line antibiotic	2nd line if no improvement after 48-72 h				1rst intention antibiotherapy	2nd intention antibiotherapy
4. S. pneumoniae remained sensitive to amoxicillin, displayed high levels of resistance to cotrimoxazole, to erythromycin. “Amoxicillin in high doses remains an option as first-line treatment for CAP” 5. H. influenzae was sensitive to amoxicillin-clavulanic acid and showed high level of resistance to cotrimoxazole. In severe cases, H. influenza showed good susceptibility to 3rd generation cephalo…		Pneumonia without severity signs	amoxicillin	same + clarithromycin. Admit if child gets worse		Pneumonia without severity signs	no risk factors	amoxicillin or macrolide (azithromycin or clarythromycin)	(amoxicillin + macrolide) or fluoroquinolone (moxifloxacin or levofloxacin) and hospital admission if no improvement
							with risk factors3	amoxicillin-clavulanic acid	C3G (ceftriaxone) and hospital admission if no improvement
							with risk factors3 and suspicion of intracellular pathogen	amoxicillin-clavulanic acid + macrolide (azithromycin or clarythromycin)	C3G (ceftriaxone) + macrolide (azithromycin or clarithromycin) or fluoroquinolone (moxifloxacin or levofloxacin) and hospital admission if no improvement
							with risk factors3 and suspicion of inhalation	amoxicillin-clavulanic acid	C3G (ceftriaxone) + metronidazole and hospital admission if no improvement
		Severe pneumonia	ampicillin + gentamicin Switch to amoxicillin when improvement	switch to treatment of very severe pneumonia if poor response		Severe pneumonia admitted at hospital	General case	amoxicillin-clavulanic acid	C3G (ceftriaxone)
							Patients with suspicion of intracellular pathogen	amoxicillin-clavulanic acid + macrolide (azithromycin or clarythromycin)	C3G (ceftriaxone) + macrolide (azithromycin or clarithromycin) or fluoroquinolone (moxifloxacin or levofloxacin)
							Patients with suspicion of inhalation	amoxicillin-clavulanic acid	C3G (ceftriaxone) + metronidazole
		Very severe pneumonia	ampicillin + gentamicin Switch to amoxicillin + gentamicin when improvement	ceftriaxone (or cloxacillin if staphylococcal pneumonia is suspected) + gentamicin and switch to oral cloxacillin if improvement		Very severe pneumonia admitted in intensive care	general case	amoxicillin-clavulanic acid or C3G (ceftriaxone) or macrolide (azithromycin or clarythromycin) or fluoroquinolone (moxifloxacin or levofloxacin)
							without pseudomonas suspicion	[beta-lactamine (cefotaxime) or C3G (ceftriaxone)] + fluoroquinolone (moxifloxacin or levofloxacin) or azithromycin
							with pseudomonas suspicion	beta-lactamine: ceftazidime, cefepime, imipenem, meropenem, piperacillin/tazobactam
								or aztreonam (if allergy to beta-lactam) + fluoroquinolone (ciprofloxacin or levofloxacin or moxifloxacin)
								or beta-lactam + aminoside (amikacin) + (azithromycin or fluoroquinolone)
